# Supplementary material for: miR-9a regulates levels of both rhomboid mRNA and protein in the early Drosophila melanogaster embryo
Source: G3 (Bethesda). 2022 Feb 10;12(4):jkac026. doi: 10.1093/g3journal/jkac026 (PMC8982436; doi:10.1093/g3journal/jkac026)
Supplement: jkac026_Supplementary_Table_S1 [file jkac026_supplementary_table_s1.zip › jkac026_Supplementary_Table_S1.xlsx]

## Sheet: Sheet1
	Probe #	Probe Sequence (5'-> 3')
	1	CCTCCTAAGTTTCGAGCTGGACTCAGTgttggtcaagtgactgtaac
	2	CCTCCTAAGTTTCGAGCTGGACTCAGTccatcgcattctcaatgttt
	3	CCTCCTAAGTTTCGAGCTGGACTCAGTccattcttactctactctta
	4	CCTCCTAAGTTTCGAGCTGGACTCAGTttatgcccaccaaaacgaga
	5	CCTCCTAAGTTTCGAGCTGGACTCAGTatatgcacgctacgacgatc
	6	CCTCCTAAGTTTCGAGCTGGACTCAGTaagcgaggagctgcaatgat
	7	CCTCCTAAGTTTCGAGCTGGACTCAGTgaaaactcgatgccatggga
	8	CCTCCTAAGTTTCGAGCTGGACTCAGTgttcgtccagaaccagaaac
	9	CCTCCTAAGTTTCGAGCTGGACTCAGTaggtcaaagttggacgagcg
	10	CCTCCTAAGTTTCGAGCTGGACTCAGTgcaacgagataatggtcgga
	11	CCTCCTAAGTTTCGAGCTGGACTCAGTgtatgcattttgcatagact
	12	CCTCCTAAGTTTCGAGCTGGACTCAGTgctgcgaatgcattgggaaa
	13	CCTCCTAAGTTTCGAGCTGGACTCAGTtacaagtgtgtttttgcgca
	14	CCTCCTAAGTTTCGAGCTGGACTCAGTttggttttggctttttgtgt
	15	CCTCCTAAGTTTCGAGCTGGACTCAGTtgtcgtcattgttgttttgg
	16	CCTCCTAAGTTTCGAGCTGGACTCAGTgcacacaatctaatttccca
	17	CCTCCTAAGTTTCGAGCTGGACTCAGTctcgtttcaccgacttgtcg
	18	CCTCCTAAGTTTCGAGCTGGACTCAGTcccatggacattcactcgat
	19	CCTCCTAAGTTTCGAGCTGGACTCAGTatttatgttaagtgctcgct
	20	CCTCCTAAGTTTCGAGCTGGACTCAGTttttttttcgcttttggtgc
	21	CCTCCTAAGTTTCGAGCTGGACTCAGTatgaacgcttatttcgcctc
	22	CCTCCTAAGTTTCGAGCTGGACTCAGTgcctcctcttttgttaaatt
	23	CCTCCTAAGTTTCGAGCTGGACTCAGTctgcagatggttgaaaggga
	24	CCTCCTAAGTTTCGAGCTGGACTCAGTgtatatagagtcgattgtgt
	25	CCTCCTAAGTTTCGAGCTGGACTCAGTaccaaagacaacatagcacc
	26	CCTCCTAAGTTTCGAGCTGGACTCAGTttatcactcatacagctaga
	27	CCTCCTAAGTTTCGAGCTGGACTCAGTtcggtaagctagctttatga
	28	CCTCCTAAGTTTCGAGCTGGACTCAGTctgggcagacgctaatatta
	29	CCTCCTAAGTTTCGAGCTGGACTCAGTaagtatacgcaatgtgggcc
	30	CCTCCTAAGTTTCGAGCTGGACTCAGTgcttattttgatgtgtttcc
	31	CCTCCTAAGTTTCGAGCTGGACTCAGTatgcatggtgtacatatggg
	32	CCTCCTAAGTTTCGAGCTGGACTCAGTttggccgtaaagccaaactg
	33	CCTCCTAAGTTTCGAGCTGGACTCAGTggtttttttgcttgccaaag
	34	CCTCCTAAGTTTCGAGCTGGACTCAGTaacttactcgtttgtacgcg
	35	CCTCCTAAGTTTCGAGCTGGACTCAGTccatgcaaaggtcgtatcta
	36	CCTCCTAAGTTTCGAGCTGGACTCAGTgttcgcagggggtaaaacaa
	37	CCTCCTAAGTTTCGAGCTGGACTCAGTtgtcttttccacctcttttg
	38	CCTCCTAAGTTTCGAGCTGGACTCAGTcaacgtcattgactgctgtt
	39	CCTCCTAAGTTTCGAGCTGGACTCAGTaatcagtgttcatcaggtgc
	40	CCTCCTAAGTTTCGAGCTGGACTCAGTgcctgcaaatgatctttcat
	41	CCTCCTAAGTTTCGAGCTGGACTCAGTagcttgccgttattatcttg
	42	CCTCCTAAGTTTCGAGCTGGACTCAGTgttgttgctatccgaaactt
	43	CCTCCTAAGTTTCGAGCTGGACTCAGTtttcctctaaagttcctagc
	44	CCTCCTAAGTTTCGAGCTGGACTCAGTgttcgacggctttaagagtg
	45	CCTCCTAAGTTTCGAGCTGGACTCAGTgtttatggtgtttacaagtt
	46	CCTCCTAAGTTTCGAGCTGGACTCAGTatgttatttgcttactttcc
	47	CCTCCTAAGTTTCGAGCTGGACTCAGTataacttattgcacgctatt
	48	CCTCCTAAGTTTCGAGCTGGACTCAGTgctttctattaagctgatca
