# Supplementary material for: miR-9a regulates levels of both rhomboid mRNA and protein in the early Drosophila melanogaster embryo
Source: G3 (Bethesda). 2022 Feb 10;12(4):jkac026. doi: 10.1093/g3journal/jkac026 (PMC8982436; doi:10.1093/g3journal/jkac026)
Supplement: jkac026_Supplementary_Table_S2 [file jkac026_supplementary_table_s2.zip]

Archive with 1 entries (1 files):
- jkac026_Supplementary_Table_S2.xlsx
