# Supplementary material for: miR-9a regulates levels of both rhomboid mRNA and protein in the early Drosophila melanogaster embryo
Source: G3 (Bethesda). 2022 Feb 10;12(4):jkac026. doi: 10.1093/g3journal/jkac026 (PMC8982436; doi:10.1093/g3journal/jkac026)
Supplement: jkac026_Supplementary_Table_S2 [file jkac026_supplementary_table_s2.zip › jkac026_Supplementary_Table_S2.xlsx]

## Sheet: Sheet1
	Probe #	Probe Sequence (5'-> 3')
	1	CCTCCTAAGTTTCGAGCTGGACTCAGTtcgcacgcaactgactttcg
	2	CCTCCTAAGTTTCGAGCTGGACTCAGTccgactttctcagtttgatg
	3	CCTCCTAAGTTTCGAGCTGGACTCAGTccacacacacgacaatttga
	4	CCTCCTAAGTTTCGAGCTGGACTCAGTgatatatattctctgcttgc
	5	CCTCCTAAGTTTCGAGCTGGACTCAGTatccaggagcttgtattcag
	6	CCTCCTAAGTTTCGAGCTGGACTCAGTaacttagttttgctgctcgt
	7	CCTCCTAAGTTTCGAGCTGGACTCAGTttttttcggctcgcacattg
	8	CCTCCTAAGTTTCGAGCTGGACTCAGTtattcgcacgtttttcactc
	9	CCTCCTAAGTTTCGAGCTGGACTCAGTccaaatgtctttagttagct
	10	CCTCCTAAGTTTCGAGCTGGACTCAGTaaatgcgtgggtttcttgta
	11	CCTCCTAAGTTTCGAGCTGGACTCAGTgcctgtcgcaatgtttataa
	12	CCTCCTAAGTTTCGAGCTGGACTCAGTgcgccgttgaagaaattctt
	13	CCTCCTAAGTTTCGAGCTGGACTCAGTtctgcgttaagttctccatg
	14	CCTCCTAAGTTTCGAGCTGGACTCAGTaaatccaccttggtttcgtt
	15	CCTCCTAAGTTTCGAGCTGGACTCAGTatgtcaatgatggtctcctt
	16	CCTCCTAAGTTTCGAGCTGGACTCAGTagttggaggaactggagcac
	17	CCTCCTAAGTTTCGAGCTGGACTCAGTcaatcggtgtcgtacgacga
	18	CCTCCTAAGTTTCGAGCTGGACTCAGTtcgcgttgcatgtagatgtg
	19	CCTCCTAAGTTTCGAGCTGGACTCAGTtacttcagcaggccgatatc
	20	CCTCCTAAGTTTCGAGCTGGACTCAGTatcactaggatgaaccaggg
	21	CCTCCTAAGTTTCGAGCTGGACTCAGTggcgaagatggcaatctcaa
	22	CCTCCTAAGTTTCGAGCTGGACTCAGTgaaattctgggcgggcattg
	23	CCTCCTAAGTTTCGAGCTGGACTCAGTacggaatcggaacgggtagc
	24	CCTCCTAAGTTTCGAGCTGGACTCAGTcgatagaccagcaccgaatc
	25	CCTCCTAAGTTTCGAGCTGGACTCAGTctaaagaagcgccacacctg
	26	CCTCCTAAGTTTCGAGCTGGACTCAGTagttggcgtgcaggaacatg
	27	CCTCCTAAGTTTCGAGCTGGACTCAGTgatgacgatattgaagccca
	28	CCTCCTAAGTTTCGAGCTGGACTCAGTctccaggggaatgccaaaaa
	29	CCTCCTAAGTTTCGAGCTGGACTCAGTcagggatccggcaaaaacgc
	30	CCTCCTAAGTTTCGAGCTGGACTCAGTaagacctccgagtcgacgac
	31	CCTCCTAAGTTTCGAGCTGGACTCAGTtgtaatgttggccagatgtg
	32	CCTCCTAAGTTTCGAGCTGGACTCAGTtcttcatgtgcgcatagttc
	33	CCTCCTAAGTTTCGAGCTGGACTCAGTagatgacaacggatccgagt
	34	CCTCCTAAGTTTCGAGCTGGACTCAGTtagagagcatagcccagatc
	35	CCTCCTAAGTTTCGAGCTGGACTCAGTcgcttccatcgaagtattgg
	36	CCTCCTAAGTTTCGAGCTGGACTCAGTaggtgggcaatgtacgacac
	37	CCTCCTAAGTTTCGAGCTGGACTCAGTcagaaagccgatcgttagtc
	38	CCTCCTAAGTTTCGAGCTGGACTCAGTggtgaccgaagttctttagc
	39	CCTCCTAAGTTTCGAGCTGGACTCAGTcagatgagctgctcgtactc
	40	CCTCCTAAGTTTCGAGCTGGACTCAGTcgaagacggtgaaggcacag
	41	CCTCCTAAGTTTCGAGCTGGACTCAGTccgtgttgatcaggttgaaa
	42	CCTCCTAAGTTTCGAGCTGGACTCAGTgcaacagatgctgggtaatc
	43	CCTCCTAAGTTTCGAGCTGGACTCAGTcaaacttaggacactcccag
	44	CCTCCTAAGTTTCGAGCTGGACTCAGTagcatgctgacgactccgaa
	45	CCTCCTAAGTTTCGAGCTGGACTCAGTaagctcaagcagattccgaa
	46	CCTCCTAAGTTTCGAGCTGGACTCAGTaactctctgtctctcgatct
	47	CCTCCTAAGTTTCGAGCTGGACTCAGTgagtgaacttttcttttcca
	48	CCTCCTAAGTTTCGAGCTGGACTCAGTgtactatgtttcggaactga
