# Supplementary material for: miR-9a regulates levels of both rhomboid mRNA and protein in the early Drosophila melanogaster embryo
Source: G3 (Bethesda). 2022 Feb 10;12(4):jkac026. doi: 10.1093/g3journal/jkac026 (PMC8982436; doi:10.1093/g3journal/jkac026)
Supplement: jkac026_Supplementary_Table_S3 [file jkac026_supplementary_table_s3.zip › jkac026_Supplementary_Table_S3.xlsx]

## Sheet: Sheet1
	Probe#	Probe sequence (5'-> 3')
	1	CCTCCTAAGTTTCGAGCTGGACTCAGTttgtggcttgtagcttgtat
	2	CCTCCTAAGTTTCGAGCTGGACTCAGTgcaatttgcacatttcttgc
	3	CCTCCTAAGTTTCGAGCTGGACTCAGTttttgccgctgtgacaattt
	4	CCTCCTAAGTTTCGAGCTGGACTCAGTcgcctctaagttgaaatgct
	5	CCTCCTAAGTTTCGAGCTGGACTCAGTgggcacacaggttgaacaaa
	6	CCTCCTAAGTTTCGAGCTGGACTCAGTgagcgagagagatagagcga
	7	CCTCCTAAGTTTCGAGCTGGACTCAGTttttttatgctttctgctgc
	8	CCTCCTAAGTTTCGAGCTGGACTCAGTaacatagtttcacatggccc
	9	CCTCCTAAGTTTCGAGCTGGACTCAGTtaattcattcggccttcttt
	10	CCTCCTAAGTTTCGAGCTGGACTCAGTgcgggctttaagacataatg
	11	CCTCCTAAGTTTCGAGCTGGACTCAGTgcatgaagaagagatgtcga
	12	CCTCCTAAGTTTCGAGCTGGACTCAGTagactgcaccgaatgtccat
	13	CCTCCTAAGTTTCGAGCTGGACTCAGTaggcacgaaatcgcagtcgg
	14	CCTCCTAAGTTTCGAGCTGGACTCAGTcggttgcctagcaatttcaa
	15	CCTCCTAAGTTTCGAGCTGGACTCAGTgctcttttcatgttcttcat
	16	CCTCCTAAGTTTCGAGCTGGACTCAGTgaaaaagtgagtgggtgccg
	17	CCTCCTAAGTTTCGAGCTGGACTCAGTcgttgttgcttttgtgtctg
	18	CCTCCTAAGTTTCGAGCTGGACTCAGTtcaagtcgcattgcacacac
	19	CCTCCTAAGTTTCGAGCTGGACTCAGTcactcacactcattgtgttc
	20	CCTCCTAAGTTTCGAGCTGGACTCAGTtaacaaattcattgccttgc
	21	CCTCCTAAGTTTCGAGCTGGACTCAGTctgttcgtcgcaacaaggaa
	22	CCTCCTAAGTTTCGAGCTGGACTCAGTgtcacagcacaaatcttctt
	23	CCTCCTAAGTTTCGAGCTGGACTCAGTtgttaatcgcattcgattca
	24	CCTCCTAAGTTTCGAGCTGGACTCAGTccagagacatttcctcacaa
	25	CCTCCTAAGTTTCGAGCTGGACTCAGTgccaggcattattgtaattc
	26	CCTCCTAAGTTTCGAGCTGGACTCAGTatggccaactaatcagctaa
	27	CCTCCTAAGTTTCGAGCTGGACTCAGTcagccctgaaatcatcttcg
	28	CCTCCTAAGTTTCGAGCTGGACTCAGTtagcttgtgtagcatctacg
	29	CCTCCTAAGTTTCGAGCTGGACTCAGTcccgaaattagctggacaaa
	30	CCTCCTAAGTTTCGAGCTGGACTCAGTatttgatgggccaagtttgc
	31	CCTCCTAAGTTTCGAGCTGGACTCAGTgtcagcttgtgtgagctaac
	32	CCTCCTAAGTTTCGAGCTGGACTCAGTttttccccgaagggaaaact
	33	CCTCCTAAGTTTCGAGCTGGACTCAGTaattttgtttatggcctggg
	34	CCTCCTAAGTTTCGAGCTGGACTCAGTaagcgaaggaaaagcctgct
	35	CCTCCTAAGTTTCGAGCTGGACTCAGTtgtggggaaatgcagcagaa
	36	CCTCCTAAGTTTCGAGCTGGACTCAGTcgcagcacaaaacaagagca
	37	CCTCCTAAGTTTCGAGCTGGACTCAGTgagaggagcgcataaagtgt
	38	CCTCCTAAGTTTCGAGCTGGACTCAGTgcgccgttgaagaaattctg
